# Supplementary material for: Deaminase-Driven Reverse Transcription Mutagenesis in Oncogenesis: Critical Analysis of Transcriptional Strand Asymmetries of Single Base Substitution Signatures
Source: Int J Mol Sci. 2025 Jan 24;26(3):989. doi: 10.3390/ijms26030989 (PMC11817618; doi:10.3390/ijms26030989)
Supplement: Supplementary file 1 [file ijms-26-00989-s001.zip]

Archive with 1 entries (1 files):
- ijms-3351625-supplementary.pdf
